# Supplementary material for: A rotifer-derived paralytic compound prevents transmission of schistosomiasis to a mammalian host
Source: PLoS Biol. 2019 Oct 17;17(10):e3000485. doi: 10.1371/journal.pbio.3000485 (PMC6797223; doi:10.1371/journal.pbio.3000485)
Supplement: S1 Data — (XLSX) [file pbio.3000485.s010.xlsx]

## Sheet: SPF
# of paralyzed cercariae
Time (sec)	0 nM	0 nM	0 nM	2.5 nM	2.5 nM	2.5 nM	25 nM	25 nM	25 nM	250 nM	250 nM	250 nM	2.5 uM	2.5 uM	2.5 uM
0	0	0	0	0	0	0	0	0	0	0	0	0	0	0	0
5	3	1	2	8	3	6	2	3	3	17	15	10	13	30	19
10	5	0	5	7	3	6	8	10	9	33	32	19	19	43	31
15	2	0	1	3	3	7	8	11	9	49	38	26	25	52	39
20	2	6	3	2	3	6	14	16	17	56	43	29	32	59	46
25	5	4	3	6	4	8	17	21	21	61	48	32	33	61	51
30	7	6	4	10	7	10	22	26	22	67	48	34	34	61	53
35	6	5	4	10	9	9	24	28	26	69	50	35	34	60	55
40	8	10	5	18	10	12	24	28	29	69	53	37	35	63	57
45	5	9	7	19	11	11	30	36	28	69	55	36	35	63	57
50	10	4	3	16	10	13	31	40	31	69	56	36	35	63	57
55	12	4	3	17	8	16	31	43	34	69	56	37	35	63	57
60	5	7	5	15	8	15	32	47	37	69	56	39	36	63	57
90	6	5	4	14	12	11	35	50	45	69	56	39	37	63	60
120	5	8	2	19	11	19	40	53	47	69	56	39	37	63	60
150	6	10	6	20	13	18	43	55	50	69	56	39	37	63	60
180	9	12	7	15	13	14	44	56	51	69	56	39	37	63	60
Total	56	58	41	52	34	46	49	62	55	69	56	39	37	63	60
% of free swimming cercariae
Time (sec)
0	100	100	100	100	100	100	100	100	100	100	100	100	100	100	100
5	94.6429	98.2759	95.122	84.6154	91.1765	86.9565	95.9184	95.1613	94.5455	75.3623	73.2143	74.359	64.8649	52.381	68.3333
10	91.0714	100	87.8049	86.5385	91.1765	86.9565	83.6735	83.871	83.6364	52.1739	42.8571	51.2821	48.6486	31.746	48.3333
15	96.4286	100	97.561	94.2308	91.1765	84.7826	83.6735	82.2581	83.6364	28.9855	32.1429	33.3333	32.4324	17.4603	35
20	96.4286	89.6552	92.6829	96.1538	91.1765	86.9565	71.4286	74.1935	69.0909	18.8406	23.2143	25.641	13.5135	6.34921	23.3333
25	91.0714	93.1034	92.6829	88.4615	88.2353	82.6087	65.3061	66.129	61.8182	11.5942	14.2857	17.9487	10.8108	3.1746	15
30	87.5	89.6552	90.2439	80.7692	79.4118	78.2609	55.102	58.0645	60	2.89855	14.2857	12.8205	8.10811	3.1746	11.6667
35	89.2857	91.3793	90.2439	80.7692	73.5294	80.4348	51.0204	54.8387	52.7273	0	10.7143	10.2564	8.10811	4.7619	8.33333
40	85.7143	82.7586	87.8049	65.3846	70.5882	73.913	51.0204	54.8387	47.2727	0	5.35714	5.12821	5.40541	0	5
45	91.0714	84.4828	82.9268	63.4615	67.6471	76.087	38.7755	41.9355	49.0909	0	1.78571	7.69231	5.40541	0	5
50	82.1429	93.1034	92.6829	69.2308	70.5882	71.7391	36.7347	35.4839	43.6364	0	0	7.69231	5.40541	0	5
55	78.5714	93.1034	92.6829	67.3077	76.4706	65.2174	36.7347	30.6452	38.1818	0	0	5.12821	5.40541	0	5
60	91.0714	87.931	87.8049	71.1538	76.4706	67.3913	34.6939	24.1935	32.7273	0	0	0	2.7027	0	5
90	89.2857	91.3793	90.2439	73.0769	64.7059	76.087	28.5714	19.3548	18.1818	0	0	0	0	0	0
120	91.0714	86.2069	95.122	63.4615	67.6471	58.6957	18.3673	14.5161	14.5455	0	0	0	0	0	0
150	89.2857	82.7586	85.3659	61.5385	61.7647	60.8696	12.2449	11.2903	9.09091	0	0	0	0	0	0
180	83.9286	79.3103	82.9268	71.1538	61.7647	69.5652	10.2041	9.67742	7.27273	0	0	0	0	0	0

## Sheet: Ht-13-A
# of paralyzed cercariae
Time (sec)	0 nM	0 nM	0 nM	2.5 nM	2.5 nM	2.5 nM	25 nM	25 nM	25 nM	250 nM	250 nM	250 nM	2.5 uM	2.5 uM	2.5 uM
0	0	0	0	0	0	0	0	0	0	0	0	0	0	0	0
5	6	5	1	1	1	3	7	4	3	5	2	3	8	11	4
10	4	3	1	2	3	2	7	4	6	7	3	3	6	11	5
15	6	6	2	2	3	2	7	3	6	6	5	3	6	10	7
20	5	3	4	4	2	3	8	5	5	6	5	3	11	13	7
25	3	6	4	4	3	6	6	5	6	9	7	4	12	14	7
30	4	6	5	3	1	5	7	3	5	9	7	3	17	15	10
35	4	7	6	2	3	5	9	3	4	7	7	6	19	17	15
40	6	6	5	3	4	4	10	5	5	11	7	5	18	23	15
45	6	6	3	4	3	5	11	5	4	11	8	7	23	25	18
50	7	3	4	4	4	5	8	5	6	11	7	7	27	30	23
55	6	4	2	4	5	4	9	7	4	12	10	6	27	32	25
60	7	5	1	5	5	5	7	5	5	13	11	5	31	32	26
90	4	5	5	4	5	5	7	5	5	14	8	8	31	33	26
120	4	4	5	6	5	5	8	5	6	14	13	9	31	34	26
150	5	6	3	4	5	4	10	7	7	15	11	9	30	35	30
180	6	4	2	6	5	5	10	8	9	11	10	8	33	36	29
Total	31	40	45	31	27	31	46	33	35	42	33	25	33	37	30
% of free swimming cercariae
Time (sec)
0	100	100	100	100	100	100	100	100	100	100	100	100	100	100	100
5	80.6452	87.5	97.7778	96.7742	96.2963	90.3226	84.7826	87.8788	91.4286	88.0952	93.9394	88	75.7576	70.2703	86.6667
10	87.0968	92.5	97.7778	93.5484	88.8889	93.5484	84.7826	87.8788	82.8571	83.3333	90.9091	88	81.8182	70.2703	83.3333
15	80.6452	85	95.5556	93.5484	88.8889	93.5484	84.7826	90.9091	82.8571	85.7143	84.8485	88	81.8182	72.973	76.6667
20	83.871	92.5	91.1111	87.0968	92.5926	90.3226	82.6087	84.8485	85.7143	85.7143	84.8485	88	66.6667	64.8649	76.6667
25	90.3226	85	91.1111	87.0968	88.8889	80.6452	86.9565	84.8485	82.8571	78.5714	78.7879	84	63.6364	62.1622	76.6667
30	87.0968	85	88.8889	90.3226	96.2963	83.871	84.7826	90.9091	85.7143	78.5714	78.7879	88	48.4848	59.4595	66.6667
35	87.0968	82.5	86.6667	93.5484	88.8889	83.871	80.4348	90.9091	88.5714	83.3333	78.7879	76	42.4242	54.0541	50
40	80.6452	85	88.8889	90.3226	85.1852	87.0968	78.2609	84.8485	85.7143	73.8095	78.7879	80	45.4545	37.8378	50
45	80.6452	85	93.3333	87.0968	88.8889	83.871	76.087	84.8485	88.5714	73.8095	75.7576	72	30.303	32.4324	40
50	77.4194	92.5	91.1111	87.0968	85.1852	83.871	82.6087	84.8485	82.8571	73.8095	78.7879	72	18.1818	18.9189	23.3333
55	80.6452	90	95.5556	87.0968	81.4815	87.0968	80.4348	78.7879	88.5714	71.4286	69.697	76	18.1818	13.5135	16.6667
60	77.4194	87.5	97.7778	83.871	81.4815	83.871	84.7826	84.8485	85.7143	69.0476	66.6667	80	6.06061	13.5135	13.3333
90	87.0968	87.5	88.8889	87.0968	81.4815	83.871	84.7826	84.8485	85.7143	66.6667	75.7576	68	6.06061	10.8108	13.3333
120	87.0968	90	88.8889	80.6452	81.4815	83.871	82.6087	84.8485	82.8571	66.6667	60.6061	64	6.06061	8.10811	13.3333
150	83.871	85	93.3333	87.0968	81.4815	87.0968	78.2609	78.7879	80	64.2857	66.6667	64	9.09091	5.40541	0
180	80.6452	90	95.5556	80.6452	81.4815	83.871	78.2609	75.7576	74.2857	73.8095	69.697	68	0	2.7027	3.33333

## Sheet: Ht-13-B
# of paralyzed cercariae
Time (sec)	0 nM	0 nM	0 nM	2.5 nM	2.5 nM	2.5 nM	25 nM	25 nM	25 nM	250 nM	250 nM	250 nM	2.5 uM	2.5 uM	2.5 uM
0	0	0	0	0	0	0	0	0	0	0	0	0	0	0	0
5	4	3	2	3	7	4	2	3	2	1	2	2	0	4	0
10	5	2	3	5	6	4	3	3	2	2	1	2	1	4	2
15	5	4	2	4	7	5	3	5	2	3	2	2	1	5	3
20	5	3	2	3	5	4	3	3	1	3	3	3	1	4	3
25	5	3	2	4	5	4	3	4	2	2	1	3	1	4	3
30	6	4	1	3	6	6	4	4	1	2	4	2	2	7	2
35	5	3	4	5	5	5	5	4	2	2	2	2	2	5	2
40	5	4	3	4	7	7	6	4	2	3	2	3	3	6	3
45	4	6	2	3	5	6	5	5	1	3	2	4	2	5	3
50	4	4	3	3	5	6	6	5	1	3	4	4	2	9	1
55	4	6	3	2	4	7	6	4	2	3	2	4	3	7	2
60	5	5	2	4	7	6	8	5	2	2	5	5	3	9	2
90	5	6	3	1	5	6	4	6	3	2	5	4	6	7	4
120	5	6	2	5	7	7	5	4	3	3	4	5	4	9	6
150	6	7	4	3	9	9	7	5	3	3	4	4	6	9	3
180	5	4	2	5	9	10	8	6	4	4	5	5	5	13	4
Total	31	38	30	31	54	55	37	35	27	24	26	30	35	49	39
% of free swimming cercariae
Time (sec)
0	100	100	100	100	100	100	100	100	100	100	100	100	100	100	100
5	87.0968	92.1053	93.3333	90.3226	87.037	92.7273	94.5946	91.4286	92.5926	95.8333	92.3077	93.3333	100	91.8367	100
10	83.871	94.7368	90	83.871	88.8889	92.7273	91.8919	91.4286	92.5926	91.6667	96.1538	93.3333	97.1429	91.8367	94.8718
15	83.871	89.4737	93.3333	87.0968	87.037	90.9091	91.8919	85.7143	92.5926	87.5	92.3077	93.3333	97.1429	89.7959	92.3077
20	83.871	92.1053	93.3333	90.3226	90.7407	92.7273	91.8919	91.4286	96.2963	87.5	88.4615	90	97.1429	91.8367	92.3077
25	83.871	92.1053	93.3333	87.0968	90.7407	92.7273	91.8919	88.5714	92.5926	91.6667	96.1538	90	97.1429	91.8367	92.3077
30	80.6452	89.4737	96.6667	90.3226	88.8889	89.0909	89.1892	88.5714	96.2963	91.6667	84.6154	93.3333	94.2857	85.7143	94.8718
35	83.871	92.1053	86.6667	83.871	90.7407	90.9091	86.4865	88.5714	92.5926	91.6667	92.3077	93.3333	94.2857	89.7959	94.8718
40	83.871	89.4737	90	87.0968	87.037	87.2727	83.7838	88.5714	92.5926	87.5	92.3077	90	91.4286	87.7551	92.3077
45	87.0968	84.2105	93.3333	90.3226	90.7407	89.0909	86.4865	85.7143	96.2963	87.5	92.3077	86.6667	94.2857	89.7959	92.3077
50	87.0968	89.4737	90	90.3226	90.7407	89.0909	83.7838	85.7143	96.2963	87.5	84.6154	86.6667	94.2857	81.6327	97.4359
55	87.0968	84.2105	90	93.5484	92.5926	87.2727	83.7838	88.5714	92.5926	87.5	92.3077	86.6667	91.4286	85.7143	94.8718
60	83.871	86.8421	93.3333	87.0968	87.037	89.0909	78.3784	85.7143	92.5926	91.6667	80.7692	83.3333	91.4286	81.6327	94.8718
90	83.871	84.2105	90	96.7742	90.7407	89.0909	89.1892	82.8571	88.8889	91.6667	80.7692	86.6667	82.8571	85.7143	89.7436
120	83.871	84.2105	93.3333	83.871	87.037	87.2727	86.4865	88.5714	88.8889	87.5	84.6154	83.3333	88.5714	81.6327	84.6154
150	80.6452	81.5789	86.6667	90.3226	83.3333	83.6364	81.0811	85.7143	88.8889	87.5	84.6154	86.6667	82.8571	81.6327	92.3077
180	83.871	89.4737	93.3333	83.871	83.3333	81.8182	78.3784	82.8571	85.1852	83.3333	80.7692	83.3333	85.7143	73.4694	89.7436

## Sheet: Ht-13-A-bu
# of paralyzed cercariae
Time (sec)	0 nM	0 nM	0 nM	2.5 nM	2.5 nM	2.5 nM	25 nM	25 nM	25 nM	250 nM	250 nM	250 nM	2.5 uM	2.5 uM	2.5 uM
0	0	0	0	0	0	0	0	0	0	0	0	0	0	0	0
5	6	5	1	1	3	4	3	6	5	3	3	3	1	4	2
10	4	3	1	2	2	5	3	4	4	4	4	4	1	2	4
15	6	6	2	2	3	4	2	4	6	3	3	5	0	5	3
20	5	3	4	2	5	3	4	4	3	3	3	4	1	4	6
25	3	6	4	1	5	3	6	3	5	5	3	2	1	3	4
30	4	6	5	3	4	5	5	4	7	3	3	2	1	3	5
35	4	7	6	1	5	4	4	5	9	6	2	3	1	3	4
40	6	6	5	4	6	4	5	6	5	6	5	5	1	2	6
45	6	6	3	3	6	4	5	4	5	7	4	6	4	4	5
50	7	3	4	3	4	4	4	4	8	5	4	6	4	7	6
55	6	4	2	3	5	5	5	5	8	5	4	3	4	6	8
60	7	5	1	3	8	4	4	4	4	5	3	5	3	4	9
90	4	5	5	3	5	5	5	6	8	6	5	4	8	7	13
120	4	4	5	5	6	3	5	6	10	5	5	4	10	10	11
150	5	6	3	7	5	4	4	6	8	4	6	4	6	11	14
180	6	4	2	5	7	7	3	7	11	6	5	4	8	11	10
Total	31	40	45	33	48	40	32	38	65	52	30	37	27	35	46
% of free swimming cercariae
Time (sec)
0	100	100	100	100	100	100	100	100	100	100	100	100	100	100	100
5	80.6452	87.5	97.7778	96.9697	93.75	90	90.625	84.2105	92.3077	94.2308	90	91.8919	96.2963	88.5714	95.6522
10	87.0968	92.5	97.7778	93.9394	95.8333	87.5	90.625	89.4737	93.8462	92.3077	86.6667	89.1892	96.2963	94.2857	91.3043
15	80.6452	85	95.5556	93.9394	93.75	90	93.75	89.4737	90.7692	94.2308	90	86.4865	100	85.7143	93.4783
20	83.871	92.5	91.1111	93.9394	89.5833	92.5	87.5	89.4737	95.3846	94.2308	90	89.1892	96.2963	88.5714	86.9565
25	90.3226	85	91.1111	96.9697	89.5833	92.5	81.25	92.1053	92.3077	90.3846	90	94.5946	96.2963	91.4286	91.3043
30	87.0968	85	88.8889	90.9091	91.6667	87.5	84.375	89.4737	89.2308	94.2308	90	94.5946	96.2963	91.4286	89.1304
35	87.0968	82.5	86.6667	96.9697	89.5833	90	87.5	86.8421	86.1538	88.4615	93.3333	91.8919	96.2963	91.4286	91.3043
40	80.6452	85	88.8889	87.8788	87.5	90	84.375	84.2105	92.3077	88.4615	83.3333	86.4865	96.2963	94.2857	86.9565
45	80.6452	85	93.3333	90.9091	87.5	90	84.375	89.4737	92.3077	86.5385	86.6667	83.7838	85.1852	88.5714	89.1304
50	77.4194	92.5	91.1111	90.9091	91.6667	90	87.5	89.4737	87.6923	90.3846	86.6667	83.7838	85.1852	80	86.9565
55	80.6452	90	95.5556	90.9091	89.5833	87.5	84.375	86.8421	87.6923	90.3846	86.6667	91.8919	85.1852	82.8571	82.6087
60	77.4194	87.5	97.7778	90.9091	83.3333	90	87.5	89.4737	93.8462	90.3846	90	86.4865	88.8889	88.5714	80.4348
90	87.0968	87.5	88.8889	90.9091	89.5833	87.5	84.375	84.2105	87.6923	88.4615	83.3333	89.1892	70.3704	80	71.7391
120	87.0968	90	88.8889	84.8485	87.5	92.5	84.375	84.2105	84.6154	90.3846	83.3333	89.1892	62.963	71.4286	76.087
150	83.871	85	93.3333	78.7879	89.5833	90	87.5	84.2105	87.6923	92.3077	80	89.1892	77.7778	68.5714	69.5652
180	80.6452	90	95.5556	84.8485	85.4167	82.5	90.625	81.5789	83.0769	88.4615	83.3333	89.1892	70.3704	68.5714	78.2609

## Sheet: Ht-13-A-pr
# of paralyzed cercariae
Time (sec)	0 nM	0 nM	0 nM	2.5 nM	2.5 nM	2.5 nM	25 nM	25 nM	25 nM	250 nM	250 nM	250 nM	2.5 uM	2.5 uM	2.5 uM
0	0	0	0	0	0	0	0	0	0	0	0	0	0	0	0
5	4	3	2	3	1	2	3	5	3	4	3	3	4	4	3
10	5	2	3	4	4	1	2	5	2	5	7	12	6	11	5
15	5	4	2	2	2	3	3	6	3	6	10	15	10	14	11
20	5	3	2	3	3	4	3	7	3	11	11	20	16	20	12
25	5	3	2	5	4	4	3	7	3	17	18	30	20	27	18
30	6	4	1	5	5	3	6	7	8	19	20	39	26	31	23
35	5	3	4	5	3	4	7	9	8	20	21	38	27	34	22
40	5	4	3	3	3	3	6	11	8	22	21	42	29	34	23
45	4	6	2	5	3	3	10	12	9	26	24	44	29	34	25
50	4	4	3	4	5	3	10	11	12	25	26	44	30	37	25
55	4	6	3	4	4	6	10	13	10	29	27	45	30	37	25
60	5	5	2	6	3	5	11	11	13	29	28	45	30	37	25
90	5	6	3	6	5	6	8	12	14	32	28	45	30	37	25
120	5	6	2	6	4	4	8	14	14	32	28	45	30	37	25
150	6	7	4	5	4	5	12	17	16	32	28	45	30	37	25
180	5	4	2	7	5	7	13	24	16	32	28	45	30	37	25
Total	31	38	30	43	36	43	23	32	24	32	28	45	30	37	25
% of free swimming cercariae
Time (sec)
0	100	100	100	100	100	100	100	100	100	100	100	100	100	100	100
5	87.0968	92.1053	93.3333	93.0233	97.2222	95.3488	86.9565	84.375	87.5	87.5	89.2857	93.3333	86.6667	89.1892	88
10	83.871	94.7368	90	90.6977	88.8889	97.6744	91.3043	84.375	91.6667	84.375	75	73.3333	80	70.2703	80
15	83.871	89.4737	93.3333	95.3488	94.4444	93.0233	86.9565	81.25	87.5	81.25	64.2857	66.6667	66.6667	62.1622	56
20	83.871	92.1053	93.3333	93.0233	91.6667	90.6977	86.9565	78.125	87.5	65.625	60.7143	55.5556	46.6667	45.9459	52
25	83.871	92.1053	93.3333	88.3721	88.8889	90.6977	86.9565	78.125	87.5	46.875	35.7143	33.3333	33.3333	27.027	28
30	80.6452	89.4737	96.6667	88.3721	86.1111	93.0233	73.913	78.125	66.6667	40.625	28.5714	13.3333	13.3333	16.2162	8
35	83.871	92.1053	86.6667	88.3721	91.6667	90.6977	69.5652	71.875	66.6667	37.5	25	15.5556	10	8.10811	12
40	83.871	89.4737	90	93.0233	91.6667	93.0233	73.913	65.625	66.6667	31.25	25	6.66667	3.33333	8.10811	8
45	87.0968	84.2105	93.3333	88.3721	91.6667	93.0233	56.5217	62.5	62.5	18.75	14.2857	2.22222	3.33333	8.10811	0
50	87.0968	89.4737	90	90.6977	86.1111	93.0233	56.5217	65.625	50	21.875	7.14286	2.22222	0	0	0
55	87.0968	84.2105	90	90.6977	88.8889	86.0465	56.5217	59.375	58.3333	9.375	3.57143	0	0	0	0
60	83.871	86.8421	93.3333	86.0465	91.6667	88.3721	52.1739	65.625	45.8333	9.375	0	0	0	0	0
90	83.871	84.2105	90	86.0465	86.1111	86.0465	65.2174	62.5	41.6667	0	0	0	0	0	0
120	83.871	84.2105	93.3333	86.0465	88.8889	90.6977	65.2174	56.25	41.6667	0	0	0	0	0	0
150	80.6452	81.5789	86.6667	88.3721	88.8889	88.3721	47.8261	46.875	33.3333	0	0	0	0	0	0
180	83.871	89.4737	93.3333	83.7209	86.1111	83.7209	43.4783	25	33.3333	0	0	0	0	0	0

## Sheet: Ht-13-bn
# of paralyzed cercariae
Time (sec)	0 nM	0 nM	0 nM	2.5 nM	2.5 nM	2.5 nM	25 nM	25 nM	25 nM	250 nM	250 nM	250 nM	2.5 uM	2.5 uM	2.5 uM
0	0	0	0	0	0	0	0	0	0	0	0	0	0	0	0
5	4	3	2	4	2	3	5	5	1	3	5	1	1	4	4
10	5	2	3	6	3	3	7	4	2	7	4	2	1	4	4
15	5	4	2	4	2	3	5	4	2	7	3	2	1	5	2
20	5	3	2	5	4	5	8	8	2	6	7	3	2	4	5
25	5	3	2	4	6	6	6	5	3	6	5	2	3	4	4
30	6	4	1	5	6	4	8	6	2	6	7	3	4	5	4
35	5	3	4	5	6	5	8	5	2	7	9	3	3	6	5
40	5	4	3	6	4	7	9	9	3	9	7	4	2	6	4
45	4	6	2	5	8	6	7	6	2	11	8	3	2	5	4
50	4	4	3	7	7	7	9	8	3	9	6	3	3	6	5
55	4	6	3	5	6	6	8	8	2	13	10	4	2	6	5
60	5	5	2	4	4	7	10	7	4	9	11	3	4	5	7
90	5	6	3	5	7	10	8	6	4	8	10	4	3	6	5
120	5	6	2	5	7	8	14	8	4	13	9	3	6	6	7
150	6	7	4	6	6	7	10	9	5	11	7	5	6	6	8
180	5	4	2	5	9	8	13	9	4	11	7	5	7	9	7
Total	31	38	30	51	45	52	64	54	27	65	44	35	28	57	46
% of free swimming cercariae
Time (sec)
0	100	100	100	100	100	100	100	100	100	100	100	100	100	100	100
5	87.0968	92.1053	93.3333	92.1569	95.5556	94.2308	92.1875	90.7407	96.2963	95.3846	88.6364	97.1429	96.4286	92.9825	91.3043
10	83.871	94.7368	90	88.2353	93.3333	94.2308	89.0625	92.5926	92.5926	89.2308	90.9091	94.2857	96.4286	92.9825	91.3043
15	83.871	89.4737	93.3333	92.1569	95.5556	94.2308	92.1875	92.5926	92.5926	89.2308	93.1818	94.2857	96.4286	91.2281	95.6522
20	83.871	92.1053	93.3333	90.1961	91.1111	90.3846	87.5	85.1852	92.5926	90.7692	84.0909	91.4286	92.8571	92.9825	89.1304
25	83.871	92.1053	93.3333	92.1569	86.6667	88.4615	90.625	90.7407	88.8889	90.7692	88.6364	94.2857	89.2857	92.9825	91.3043
30	80.6452	89.4737	96.6667	90.1961	86.6667	92.3077	87.5	88.8889	92.5926	90.7692	84.0909	91.4286	85.7143	91.2281	91.3043
35	83.871	92.1053	86.6667	90.1961	86.6667	90.3846	87.5	90.7407	92.5926	89.2308	79.5455	91.4286	89.2857	89.4737	89.1304
40	83.871	89.4737	90	88.2353	91.1111	86.5385	85.9375	83.3333	88.8889	86.1538	84.0909	88.5714	92.8571	89.4737	91.3043
45	87.0968	84.2105	93.3333	90.1961	82.2222	88.4615	89.0625	88.8889	92.5926	83.0769	81.8182	91.4286	92.8571	91.2281	91.3043
50	87.0968	89.4737	90	86.2745	84.4444	86.5385	85.9375	85.1852	88.8889	86.1538	86.3636	91.4286	89.2857	89.4737	89.1304
55	87.0968	84.2105	90	90.1961	86.6667	88.4615	87.5	85.1852	92.5926	80	77.2727	88.5714	92.8571	89.4737	89.1304
60	83.871	86.8421	93.3333	92.1569	91.1111	86.5385	84.375	87.037	85.1852	86.1538	75	91.4286	85.7143	91.2281	84.7826
90	83.871	84.2105	90	90.1961	84.4444	80.7692	87.5	88.8889	85.1852	87.6923	77.2727	88.5714	89.2857	89.4737	89.1304
120	83.871	84.2105	93.3333	90.1961	84.4444	84.6154	78.125	85.1852	85.1852	80	79.5455	91.4286	78.5714	89.4737	84.7826
150	80.6452	81.5789	86.6667	88.2353	86.6667	86.5385	84.375	83.3333	81.4815	83.0769	84.0909	85.7143	78.5714	89.4737	82.6087
180	83.871	89.4737	93.3333	90.1961	80	84.6154	79.6875	83.3333	85.1852	83.0769	84.0909	85.7143	75	84.2105	84.7826

## Sheet: epi-Ht-13-A
# of paralyzed cercariae
Time (sec)	0 nM	0 nM	0 nM	2.5 nM	2.5 nM	2.5 nM	25 nM	25 nM	25 nM	250 nM	250 nM	250 nM	2.5 uM	2.5 uM	2.5 uM
0	0	0	0	0	0	0	0	0	0	0	0	0	0	0	0
5	4	3	2	4	7	3	0	3	2	3	4	4	3	3	3
10	5	2	3	6	7	3	1	4	2	4	4	5	2	4	2
15	5	4	2	5	8	5	1	5	2	5	5	4	1	3	2
20	5	3	2	5	6	5	2	5	3	5	5	6	2	3	4
25	5	3	2	7	8	5	3	5	4	7	4	4	2	3	1
30	6	4	1	7	7	5	4	5	2	4	4	4	4	2	4
35	5	3	4	7	9	5	4	6	3	6	5	3	4	3	3
40	5	4	3	6	9	6	4	8	4	6	5	4	6	4	2
45	4	6	2	6	8	5	4	5	3	6	3	4	5	3	3
50	4	4	3	6	9	4	3	5	4	6	4	7	4	5	5
55	4	6	3	6	9	5	3	4	4	7	4	7	5	5	3
60	5	5	2	7	7	6	2	3	3	6	5	7	4	5	3
90	5	6	3	6	8	6	4	5	5	5	5	6	5	5	5
120	5	6	2	6	9	5	4	4	5	6	4	6	7	6	9
150	6	7	4	6	10	6	5	7	5	7	6	8	7	5	8
180	5	4	2	8	8	8	3	7	5	9	5	8	15	6	7
Total	31	38	30	42	56	40	31	41	37	48	39	45	37	54	36
% of free swimming cercariae
Time (sec)
0	100	100	100	100	100	100	100	100	100	100	100	100	100	100	100
5	87.0968	92.1053	93.3333	90.4762	87.5	92.5	100	92.6829	94.5946	93.75	89.7436	91.1111	91.8919	94.4444	91.6667
10	83.871	94.7368	90	85.7143	87.5	92.5	96.7742	90.2439	94.5946	91.6667	89.7436	88.8889	94.5946	92.5926	94.4444
15	83.871	89.4737	93.3333	88.0952	85.7143	87.5	96.7742	87.8049	94.5946	89.5833	87.1795	91.1111	97.2973	94.4444	94.4444
20	83.871	92.1053	93.3333	88.0952	89.2857	87.5	93.5484	87.8049	91.8919	89.5833	87.1795	86.6667	94.5946	94.4444	88.8889
25	83.871	92.1053	93.3333	83.3333	85.7143	87.5	90.3226	87.8049	89.1892	85.4167	89.7436	91.1111	94.5946	94.4444	97.2222
30	80.6452	89.4737	96.6667	83.3333	87.5	87.5	87.0968	87.8049	94.5946	91.6667	89.7436	91.1111	89.1892	96.2963	88.8889
35	83.871	92.1053	86.6667	83.3333	83.9286	87.5	87.0968	85.3659	91.8919	87.5	87.1795	93.3333	89.1892	94.4444	91.6667
40	83.871	89.4737	90	85.7143	83.9286	85	87.0968	80.4878	89.1892	87.5	87.1795	91.1111	83.7838	92.5926	94.4444
45	87.0968	84.2105	93.3333	85.7143	85.7143	87.5	87.0968	87.8049	91.8919	87.5	92.3077	91.1111	86.4865	94.4444	91.6667
50	87.0968	89.4737	90	85.7143	83.9286	90	90.3226	87.8049	89.1892	87.5	89.7436	84.4444	89.1892	90.7407	86.1111
55	87.0968	84.2105	90	85.7143	83.9286	87.5	90.3226	90.2439	89.1892	85.4167	89.7436	84.4444	86.4865	90.7407	91.6667
60	83.871	86.8421	93.3333	83.3333	87.5	85	93.5484	92.6829	91.8919	87.5	87.1795	84.4444	89.1892	90.7407	91.6667
90	83.871	84.2105	90	85.7143	85.7143	85	87.0968	87.8049	86.4865	89.5833	87.1795	86.6667	86.4865	90.7407	86.1111
120	83.871	84.2105	93.3333	85.7143	83.9286	87.5	87.0968	90.2439	86.4865	87.5	89.7436	86.6667	81.0811	88.8889	75
150	80.6452	81.5789	86.6667	85.7143	82.1429	85	83.871	82.9268	86.4865	85.4167	84.6154	82.2222	81.0811	90.7407	77.7778
180	83.871	89.4737	93.3333	80.9524	85.7143	80	90.3226	82.9268	86.4865	81.25	87.1795	82.2222	59.4595	88.8889	80.5556
