# Supplementary material for: A rotifer-derived paralytic compound prevents transmission of schistosomiasis to a mammalian host
Source: PLoS Biol. 2019 Oct 17;17(10):e3000485. doi: 10.1371/journal.pbio.3000485 (PMC6797223; doi:10.1371/journal.pbio.3000485)
Supplement: S2 Data — (XLSX) [file pbio.3000485.s011.xlsx]

## Sheet: 011718
Infection Date	2017-12-05
Perfusion Date	2018-01-16
Total # of Mice	12
Description	Three replicates each condition. Mice were infected with ~200 cercariae and perfused 6 wks post infection.
Liver sectioning	Each left liver lobe was cut into 5~6 pieces and paraffin-embedded on a large cassette. Four slides were sectioned for each liver. Slide 2 was used for measurements.
Date	Mouse ID	Drug	Concentration (nM)	Male	Female	Slide	Whole Liver Weight (g)	Spleen Weight (g)	Liver section	Liver Area (mm^2)	Egg counts	Egg/Area (/mm^2)
2018-01-16	A01	Control	0	34	21	2	2.51	0.3102	1	28.562	47	1.64554
2018-01-16	A01	Control	0	34	21	2	2.51	0.3102	2	24.858	37	1.48845
2018-01-16	A01	Control	0	34	21	2	2.51	0.3102	3	28.214	36	1.27596
2018-01-16	A01	Control	0	34	21	2	2.51	0.3102	4	14.892	31	2.08165
2018-01-16	A01	Control	0	34	21	2	2.51	0.3102	5	30.969	36	1.16245
2018-01-16	A01	Control	0	34	21	2	2.51	0.3102	6	29.029	40	1.37793
2018-01-16	A02	Control	0	70	29	2	3.5902	0.7271	1	31.544	31	0.982754
2018-01-16	A02	Control	0	70	29	2	3.5902	0.7271	2	47.443	57	1.20144
2018-01-16	A02	Control	0	70	29	2	3.5902	0.7271	3	38.979	35	0.897919
2018-01-16	A02	Control	0	70	29	2	3.5902	0.7271	4	26.964	31	1.14968
2018-01-16	A02	Control	0	70	29	2	3.5902	0.7271	5	44.378	58	1.30695
2018-01-16	A03	Control	0	49	41	2	3.1607	0.4473	1	39.515	53	1.34126
2018-01-16	A03	Control	0	49	41	2	3.1607	0.4473	2	35.025	47	1.3419
2018-01-16	A03	Control	0	49	41	2	3.1607	0.4473	3	39.814	46	1.15537
2018-01-16	A03	Control	0	49	41	2	3.1607	0.4473	4	37.241	60	1.61113
2018-01-16	A03	Control	0	49	41	2	3.1607	0.4473	5	31.27	48	1.53502
2018-01-16	B01	Ht-13-A	250	30	22	2	2.9259	0.382	1	28.6	19	0.664336
2018-01-16	B01	Ht-13-A	250	30	22	2	2.9259	0.382	2	27.31	15	0.549249
2018-01-16	B01	Ht-13-A	250	30	22	2	2.9259	0.382	3	34.773	23	0.661433
2018-01-16	B01	Ht-13-A	250	30	22	2	2.9259	0.382	4	33.446	26	0.777372
2018-01-16	B01	Ht-13-A	250	30	22	2	2.9259	0.382	5	24.523	13	0.530115
2018-01-16	B01	Ht-13-A	250	30	22	2	2.9259	0.382	6	38.935	19	0.487993
2018-01-16	B02	Ht-13-A	250	30	18	2	2.5076	0.3379	1	24.903	16	0.642493
2018-01-16	B02	Ht-13-A	250	30	18	2	2.5076	0.3379	2	33.488	27	0.806259
2018-01-16	B02	Ht-13-A	250	30	18	2	2.5076	0.3379	3	35.753	29	0.811121
2018-01-16	B02	Ht-13-A	250	30	18	2	2.5076	0.3379	4	33.373	20	0.599287
2018-01-16	B02	Ht-13-A	250	30	18	2	2.5076	0.3379	5	17.73	21	1.18443
2018-01-16	B02	Ht-13-A	250	30	18	2	2.5076	0.3379	6	27.558	27	0.979752
2018-01-16	B03	Ht-13-A	250	12	12	2	2.4301	0.3305	1	28.355	51	1.79862
2018-01-16	B03	Ht-13-A	250	12	12	2	2.4301	0.3305	2	29.678	54	1.81953
2018-01-16	B03	Ht-13-A	250	12	12	2	2.4301	0.3305	3	31.637	57	1.80169
2018-01-16	B03	Ht-13-A	250	12	12	2	2.4301	0.3305	4	34.341	59	1.71806
2018-01-16	B03	Ht-13-A	250	12	12	2	2.4301	0.3305	5	36.354	42	1.15531
2018-01-16	C01	Ht-13-A	2500	47	35	2	2.4597	0.2695	1	35.232	12	0.340599
2018-01-16	C01	Ht-13-A	2500	47	35	2	2.4597	0.2695	2	32.68	9	0.275398
2018-01-16	C01	Ht-13-A	2500	47	35	2	2.4597	0.2695	3	17.35	7	0.403458
2018-01-16	C01	Ht-13-A	2500	47	35	2	2.4597	0.2695	4	43.196	30	0.694509
2018-01-16	C01	Ht-13-A	2500	47	35	2	2.4597	0.2695	5	34.872	12	0.344116
2018-01-16	C01	Ht-13-A	2500	47	35	2	2.4597	0.2695	6	35.668	22	0.616799
2018-01-16	C02	Ht-13-A	2500	44	23	2	2.8903	0.4041	1	35.525	15	0.422238
2018-01-16	C02	Ht-13-A	2500	44	23	2	2.8903	0.4041	2	28.682	22	0.767032
2018-01-16	C02	Ht-13-A	2500	44	23	2	2.8903	0.4041	3	36.539	21	0.574728
2018-01-16	C02	Ht-13-A	2500	44	23	2	2.8903	0.4041	4	19.367	18	0.929416
2018-01-16	C02	Ht-13-A	2500	44	23	2	2.8903	0.4041	5	38.812	23	0.5926
2018-01-16	C02	Ht-13-A	2500	44	23	2	2.8903	0.4041	6	39.161	38	0.970353
2018-01-16	C03	Ht-13-A	2500	25	9	2	3.1326	0.3709	1	28.723	15	0.52223
2018-01-16	C03	Ht-13-A	2500	25	9	2	3.1326	0.3709	2	32.513	11	0.338326
2018-01-16	C03	Ht-13-A	2500	25	9	2	3.1326	0.3709	3	38.946	12	0.308119
2018-01-16	C03	Ht-13-A	2500	25	9	2	3.1326	0.3709	4	44.107	10	0.226721
2018-01-16	C03	Ht-13-A	2500	25	9	2	3.1326	0.3709	5	18.658	6	0.321578
2018-01-16	C03	Ht-13-A	2500	25	9	2	3.1326	0.3709	6	42.922	8	0.186385
2018-01-16	D01	Ht-13-A	25000	8	5	2	2.2077	0.2293	1	30.521	6	0.196586
2018-01-16	D01	Ht-13-A	25000	8	5	2	2.2077	0.2293	2	30.949	10	0.323112
2018-01-16	D01	Ht-13-A	25000	8	5	2	2.2077	0.2293	3	29.074	6	0.20637
2018-01-16	D01	Ht-13-A	25000	8	5	2	2.2077	0.2293	4	31.264	4	0.127943
2018-01-16	D01	Ht-13-A	25000	8	5	2	2.2077	0.2293	5	22.779	5	0.2195
2018-01-16	D02	Ht-13-A	25000	1	0	2	2.1986	0.1937	1	31.2	1	0.0320513
2018-01-16	D02	Ht-13-A	25000	1	0	2	2.1986	0.1937	2	32.401	0	0
2018-01-16	D02	Ht-13-A	25000	1	0	2	2.1986	0.1937	3	30.443	2	0.0656965
2018-01-16	D02	Ht-13-A	25000	1	0	2	2.1986	0.1937	4	15.723	3	0.190803
2018-01-16	D02	Ht-13-A	25000	1	0	2	2.1986	0.1937	5	15.398	2	0.129887
2018-01-16	D02	Ht-13-A	25000	1	0	2	2.1986	0.1937	6	31.81	4	0.125747
2018-01-16	D03	Ht-13-A	25000	2	1	2	2.4603	0.2525	1	20.103	1	0.0497438
2018-01-16	D03	Ht-13-A	25000	2	1	2	2.4603	0.2525	2	16.786	3	0.17872
2018-01-16	D03	Ht-13-A	25000	2	1	2	2.4603	0.2525	3	31.95	3	0.0938967
2018-01-16	D03	Ht-13-A	25000	2	1	2	2.4603	0.2525	4	32.809	1	0.0304794
2018-01-16	D03	Ht-13-A	25000	2	1	2	2.4603	0.2525	5	28.269	2	0.0707489
2018-01-16	D03	Ht-13-A	25000	2	1	2	2.4603	0.2525	6	26.689	0	0

## Sheet: 030118
Infection Date	2018-01-18
Perfusion Date	2018-03-01
Total # of Mice	12
Description	Three replicates each condition. Mice were infected with ~200 cercariae and perfused 6 wks post infection.
Liver sectioning	Each left liver lobe was cut into 4~6 pieces and paraffin-embedded on a large cassette. Two slides each cassette.
Date	Mouse ID	Drug	Concentration (nM)	Male	Female	Slide	Whole Liver Weight (g)	Spleen Weight (g)	Liver section	Liver Area (mm^2)	Egg counts	Egg/Area (/mm^2)
2018-03-01	A01	Control	0	83	65	1	2.8955	0.505	1	68.87	171	2.48294
2018-03-01	A01	Control	0	83	65	1	2.8955	0.505	2	69.281	163	2.35274
2018-03-01	A01	Control	0	83	65	1	2.8955	0.505	3	49.663	102	2.05384
2018-03-01	A01	Control	0	83	65	1	2.8955	0.505	4	35.426	103	2.90747
2018-03-01	A02	Control	0	105	77	1	3.2277	0.6214	1	69	170	2.46377
2018-03-01	A02	Control	0	105	77	1	3.2277	0.6214	2	66.152	157	2.37332
2018-03-01	A02	Control	0	105	77	1	3.2277	0.6214	3	62.306	162	2.60007
2018-03-01	A02	Control	0	105	77	2	3.2277	0.6214	4	28.232	84	2.97535
2018-03-01	A03	Control	0	65	59	1	2.9908	0.6193	1	65.818	129	1.95995
2018-03-01	A03	Control	0	65	59	1	2.9908	0.6193	2	60.892	111	1.8229
2018-03-01	A03	Control	0	65	59	1	2.9908	0.6193	3	60.892	98	1.60941
2018-03-01	A03	Control	0	65	59	1	2.9908	0.6193	4	22.047	61	2.76682
2018-03-01	B01	Ht-13-A-pr	250	66	43	1	2.55	0.381	1	38.866	49	1.26074
2018-03-01	B01	Ht-13-A-pr	250	66	43	1	2.55	0.381	2	21.352	46	2.15436
2018-03-01	B01	Ht-13-A-pr	250	66	43	1	2.55	0.381	3	44.683	79	1.76801
2018-03-01	B01	Ht-13-A-pr	250	66	43	1	2.55	0.381	4	47.167	86	1.82331
2018-03-01	B02	Ht-13-A-pr	250	83	54	1	3.521	0.505	1	81.905	153	1.86802
2018-03-01	B02	Ht-13-A-pr	250	83	54	1	3.521	0.505	2	72.468	98	1.35232
2018-03-01	B02	Ht-13-A-pr	250	83	54	1	3.521	0.505	3	83.883	132	1.57362
2018-03-01	B02	Ht-13-A-pr	250	83	54	1	3.521	0.505	4	41.547	83	1.99774
2018-03-01	B03	Ht-13-A-pr	250	63	38	1	2.8406	0.3654	1	66.612	112	1.68138
2018-03-01	B03	Ht-13-A-pr	250	63	38	1	2.8406	0.3654	2	18.936	40	2.11238
2018-03-01	B03	Ht-13-A-pr	250	63	38	1	2.8406	0.3654	3	56.223	92	1.63634
2018-03-01	B03	Ht-13-A-pr	250	63	38	1	2.8406	0.3654	4	50.286	85	1.69033
2018-03-01	C01	Ht-13-A-pr	2500	48	35	1	2.9276	0.4176	1	66.79	42	0.628837
2018-03-01	C01	Ht-13-A-pr	2500	48	35	1	2.9276	0.4176	2	65.204	55	0.843507
2018-03-01	C01	Ht-13-A-pr	2500	48	35	1	2.9276	0.4176	3	37.639	25	0.664205
2018-03-01	C01	Ht-13-A-pr	2500	48	35	1	2.9276	0.4176	4	34.795	31	0.890933
2018-03-01	C02	Ht-13-A-pr	2500	64	23	1	3.2035	0.5126	1	56.965	83	1.45704
2018-03-01	C02	Ht-13-A-pr	2500	64	23	1	3.2035	0.5126	2	77.661	94	1.21039
2018-03-01	C02	Ht-13-A-pr	2500	64	23	1	3.2035	0.5126	3	70.545	82	1.16238
2018-03-01	C02	Ht-13-A-pr	2500	64	23	1	3.2035	0.5126	4	33.774	48	1.42121
2018-03-01	C03	Ht-13-A-pr	2500	30	9	1	2.5846	0.3224	1	58.948	53	0.899098
2018-03-01	C03	Ht-13-A-pr	2500	30	9	1	2.5846	0.3224	2	50.914	55	1.08025
2018-03-01	C03	Ht-13-A-pr	2500	30	9	1	2.5846	0.3224	3	61.73	78	1.26357
2018-03-01	C03	Ht-13-A-pr	2500	30	9	1	2.5846	0.3224	4	33.486	31	0.92576
2018-03-01	D01	Ht-13-A-pr	25000	5	0	1	1.9457	0.2142	1	39.701	1	0.0251883
2018-03-01	D01	Ht-13-A-pr	25000	5	0	1	1.9457	0.2142	2	46.333	1	0.0215829
2018-03-01	D01	Ht-13-A-pr	25000	5	0	1	1.9457	0.2142	3	47.927	0	0
2018-03-01	D01	Ht-13-A-pr	25000	5	0	1	1.9457	0.2142	4	17.094	2	0.117
2018-03-01	D02	Ht-13-A-pr	25000	1	0	1	2.1557	0.2762	1	29.866	0	0
2018-03-01	D02	Ht-13-A-pr	25000	1	0	1	2.1557	0.2762	2	53.444	0	0
2018-03-01	D02	Ht-13-A-pr	25000	1	0	1	2.1557	0.2762	3	58.189	0	0
2018-03-01	D02	Ht-13-A-pr	25000	1	0	1	2.1557	0.2762	4	23.627	0	0
2018-03-01	D03	Ht-13-A-pr	25000	2	0	1	1.5747	0.1318	1	32.349	0	0
2018-03-01	D03	Ht-13-A-pr	25000	2	0	1	1.5747	0.1318	2	46.053	0	0
2018-03-01	D03	Ht-13-A-pr	25000	2	0	1	1.5747	0.1318	3	45.881	0	0
2018-03-01	D03	Ht-13-A-pr	25000	2	0	1	1.5747	0.1318	4	21.618	0	0

## Sheet: 031518
Infection Date	2018-01-18
Perfusion Date	2018-03-15
Total # of Mice	15
Description	Three replicates each condition. Mice were infected with ~200 cercariae and perfused 6 wks post infection.
Liver sectioning	Each left liver lobe was cut into 4~6 pieces and paraffin-embedded on a large cassette. Two slides each cassette.
Date	Mouse ID	Drug	Concentration (nM)	Male	Female	Slide	Whole Liver Weight (g)	Spleen Weight (g)	Liver section	Liver Area (mm^2)	Egg counts	Egg/Area (/mm^2)
2018-03-15	A01	Control	0	38	42	2	2.705	0.3951	1	63.423	75	1.18254
2018-03-15	A01	Control	0	38	42	2	2.705	0.3951	2	49.539	55	1.11024
2018-03-15	A01	Control	0	38	42	2	2.705	0.3951	3	42.945	52	1.21085
2018-03-15	A01	Control	0	38	42	2	2.705	0.3951	4	36.261	55	1.51678
2018-03-15	A02	Control	0	47	38	2	3.402	0.3761	1	59.255	56	0.945068
2018-03-15	A02	Control	0	47	38	2	3.402	0.3761	2	50.893	49	0.962804
2018-03-15	A02	Control	0	47	38	2	3.402	0.3761	3	70.786	73	1.03128
2018-03-15	A02	Control	0	47	38	2	3.402	0.3761	4	54.207	51	0.940838
2018-03-15	A03	Control	0	84	72	2	3.441	0.5931	1	41.584	84	2.02001
2018-03-15	A03	Control	0	84	72	2	3.441	0.5931	2	60.526	104	1.71827
2018-03-15	A03	Control	0	84	72	2	3.441	0.5931	3	44.577	109	2.44521
2018-03-15	A03	Control	0	84	72	2	3.441	0.5931	4	37.964	75	1.97556
2018-03-15	B01	SPF	25	50	39	2	2.958	0.3261	1	57.691	50	0.866686
2018-03-15	B01	SPF	25	50	39	2	2.958	0.3261	2	51.058	51	0.998864
2018-03-15	B01	SPF	25	50	39	2	2.958	0.3261	3	55.191	76	1.37704
2018-03-15	B01	SPF	25	50	39	2	2.958	0.3261	4	25.835	33	1.27734
2018-03-15	B02	SPF	25	18	15	2	2.829	0.308	1	34.507	20	0.579593
2018-03-15	B02	SPF	25	18	15	2	2.829	0.308	2	58.887	24	0.40756
2018-03-15	B02	SPF	25	18	15	2	2.829	0.308	3	49.245	24	0.487359
2018-03-15	B02	SPF	25	18	15	2	2.829	0.308	4	56.253	23	0.408867
2018-03-15	B03	SPF	25	33	33	2	3.298	0.462	1	84.648	62	0.732445
2018-03-15	B03	SPF	25	33	33	2	3.298	0.462	2	75.425	52	0.689427
2018-03-15	B03	SPF	25	33	33	2	3.298	0.462	3	65.016	46	0.707518
2018-03-15	B03	SPF	25	33	33	2	3.298	0.462	4	33.821	18	0.532214
2018-03-15	C01	SPF	250	0	0	2	2.308	0.17	1	53.125	0	0
2018-03-15	C01	SPF	250	0	0	2	2.308	0.17	2	36.086	0	0
2018-03-15	C01	SPF	250	0	0	2	2.308	0.17	3	49.445	0	0
2018-03-15	C01	SPF	250	0	0	2	2.308	0.17	4	23.228	0	0
2018-03-15	C02	SPF	250	0	0	2	2.607	0.2182	1	27.86	0	0
2018-03-15	C02	SPF	250	0	0	2	2.607	0.2182	2	58.902	0	0
2018-03-15	C02	SPF	250	0	0	2	2.607	0.2182	3	43.155	0	0
2018-03-15	C02	SPF	250	0	0	2	2.607	0.2182	4	60.49	0	0
2018-03-15	C03	SPF	250	0	0	2	2.685	0.1576	1	56.954	0	0
2018-03-15	C03	SPF	250	0	0	2	2.685	0.1576	2	60.65	0	0
2018-03-15	C03	SPF	250	0	0	2	2.685	0.1576	3	37.196	0	0
2018-03-15	C03	SPF	250	0	0	2	2.685	0.1576	4	31.902	0	0
2018-03-15	D01	SPF	2500	0	0	2	2.503	0.116	1	56.443	0	0
2018-03-15	D01	SPF	2500	0	0	2	2.503	0.116	2	60.904	0	0
2018-03-15	D01	SPF	2500	0	0	2	2.503	0.116	3	44.227	0	0
2018-03-15	D01	SPF	2500	0	0	2	2.503	0.116	4	16.011	0	0
2018-03-15	D02	SPF	2500	0	0	2	1.931	0.0836	1	25.972	0	0
2018-03-15	D02	SPF	2500	0	0	2	1.931	0.0836	2	41.228	0	0
2018-03-15	D02	SPF	2500	0	0	2	1.931	0.0836	3	40.736	0	0
2018-03-15	D02	SPF	2500	0	0	2	1.931	0.0836	4	26.375	0	0
2018-03-15	D03	SPF	2500	0	0	2	1.833	0.0957	1	40.953	0	0
2018-03-15	D03	SPF	2500	0	0	2	1.833	0.0957	2	45.986	0	0
2018-03-15	D03	SPF	2500	0	0	2	1.833	0.0957	3	41.965	0	0
2018-03-15	D03	SPF	2500	0	0	2	1.833	0.0957	4	41.063	0	0
2018-03-15	E01	Ht-13-A	25000	0	0	2	3.151	0.261	1	62.657	0	0
2018-03-15	E01	Ht-13-A	25000	0	0	2	3.151	0.261	2	67.563	0	0
2018-03-15	E01	Ht-13-A	25000	0	0	2	3.151	0.261	3	56.631	0	0
2018-03-15	E01	Ht-13-A	25000	0	0	2	3.151	0.261	4	30.779	0	0
2018-03-15	E02	Ht-13-A	25000	0	0	2	2.419	0.168	1	56.392	0	0
2018-03-15	E02	Ht-13-A	25000	0	0	2	2.419	0.168	2	51.483	0	0
2018-03-15	E02	Ht-13-A	25000	0	0	2	2.419	0.168	3	56.658	0	0
2018-03-15	E02	Ht-13-A	25000	0	0	2	2.419	0.168	4	21.538	0	0
2018-03-15	E03	Ht-13-A	25000	0	0	2	1.852	0.156	1	53.766	0	0
2018-03-15	E03	Ht-13-A	25000	0	0	2	1.852	0.156	2	41.242	0	0
2018-03-15	E03	Ht-13-A	25000	0	0	2	1.852	0.156	3	35.521	0	0
2018-03-15	E03	Ht-13-A	25000	0	0	2	1.852	0.156	4	17.165	0	0

## Sheet: 032918
Infection Date	2018-02-14
Perfusion Date	2018-03-29
Total # of Mice	42
Description	Three replicates each condition except for 20 nM. Mice were infected with ~200 cercariae and perfused 6 wks post infection.
Liver sectioning	Each left liver lobe was cut into 4~6 pieces and paraffin-embedded on a large cassette. Two slides each cassette.
Date	Mouse ID	Drug	Concentration (nM)	Male	Female	Slide	Whole Liver Weight (g)	Spleen Weight (g)	Liver section	Liver Area (mm^2)	Egg counts	Egg/Area (/mm^2)
2018-03-29	A01	Control	0	30	20	1	2.682	0.368	1	50.49	39	0.77243
2018-03-29	A01	Control	0			1			2	64.646	36	0.556879
2018-03-29	A01	Control	0			1			3	57.296	32	0.558503
2018-03-29	A01	Control	0			1			4	44.467	26	0.584703
2018-03-29	A01	Control	0			1			5	29.023	22	0.75802
2018-03-29	A02	Control	0	54	20	1	2.502	0.332	1	59.321	54	0.910302
2018-03-29	A02	Control	0			1			2	59.341	57	0.96055
2018-03-29	A02	Control	0			1			3	38.927	35	0.899119
2018-03-29	A02	Control	0			1			4	40.217	44	1.09406
2018-03-29	A02	Control	0			1			5	22.428	32	1.42679
2018-03-29	A03	Control	0	45	17	1	2.975	0.372	1	60.236	52	0.863271
2018-03-29	A03	Control	0			1			2	64.499	59	0.914743
2018-03-29	A03	Control	0			1			3	45.039	43	0.954728
2018-03-29	A03	Control	0			1			4	54.55	53	0.971586
2018-03-29	A03	Control	0			1			5	33.848	46	1.35902
2018-03-29	A03	Control	0			1			6	15.891	18	1.13272
2018-03-29	B01	SPF	25	24	9	1	3.017	0.367	1	59.257	53	0.894409
2018-03-29	B01	SPF	25			1			2	58.413	59	1.01005
2018-03-29	B01	SPF	25			1			3	61.945	43	0.694164
2018-03-29	B01	SPF	25			1			4	40.955	30	0.732511
2018-03-29	B01	SPF	25			1			5	30.971	28	0.904072
2018-03-29	B02	SPF	25	26	14	1	2.449	0.334	1	44.292	22	0.496704
2018-03-29	B02	SPF	25			1			2	60.394	39	0.64576
2018-03-29	B02	SPF	25			1			3	58.496	47	0.803474
2018-03-29	B02	SPF	25			1			4	27.652	27	0.976421
2018-03-29	B03	SPF	25	31	18	1	2.923	0.302	1	63.733	58	0.910047
2018-03-29	B03	SPF	25			1			2	64.943	59	0.908489
2018-03-29	B03	SPF	25			1			3	50.954	43	0.843898
2018-03-29	B03	SPF	25			1			4	51.679	40	0.774009
2018-03-29	B03	SPF	25			1			5	24.003	23	0.958214
2018-03-29	C01	SPF	250	0	0	1	1.956	0.121	1	49.532	0	0
2018-03-29	C01	SPF	250			1			2	50.549	0	0
2018-03-29	C01	SPF	250			1			3	37.748	0	0
2018-03-29	C01	SPF	250			1			4	21.869	0	0
2018-03-29	C02	SPF	250	0	0	1	2.602	0.144	1	43.835	0	0
2018-03-29	C02	SPF	250			1			2	57.654	0	0
2018-03-29	C02	SPF	250			1			3	47.709	0	0
2018-03-29	C02	SPF	250			1			4	23.615	0	0
2018-03-29	C02	SPF	250			1			5	21.266	0	0
2018-03-29	C03	SPF	250	0	0	1	1.967	0.151	1	46.829	1	0.0213543
2018-03-29	C03	SPF	250			1			2	33.728	1	0.029649
2018-03-29	C03	SPF	250			1			3	38.259	2	0.0522753
2018-03-29	C03	SPF	250			1			4	29.078	1	0.0343903
2018-03-29	D01	SPF	2500	0	0	1	2.078	0.126	1	50.065	0	0
2018-03-29	D01	SPF	2500			1			2	39.582	0	0
2018-03-29	D01	SPF	2500			1			3	51.315	0	0
2018-03-29	D01	SPF	2500			1			4	24.588	0	0
2018-03-29	D02	SPF	2500	0	0	1	2.521	0.139	1	61.378	0	0
2018-03-29	D02	SPF	2500			1			2	44.918	0	0
2018-03-29	D02	SPF	2500			1			3	48.441	0	0
2018-03-29	D02	SPF	2500			1			4	61.222	0	0
2018-03-29	D02	SPF	2500			1			5	21.541	0	0
2018-03-29	D03	SPF	2500	0	0	1	2.617	0.15	1	55.833	0	0
2018-03-29	D03	SPF	2500			1			2	58.168	0	0
2018-03-29	D03	SPF	2500			1			3	35.283	0	0
2018-03-29	D03	SPF	2500			1			4	37.909	0	0
2018-03-29	D03	SPF	2500			1			5	19.143	0	0
2018-03-29	E01	Ht-13-A-pr	25	44	23	1	2.226	0.279	1	47.914	68	1.41921
2018-03-29	E01	Ht-13-A-pr	25			1			2	48.766	53	1.08682
2018-03-29	E01	Ht-13-A-pr	25			1			3	35.555	42	1.18127
2018-03-29	E01	Ht-13-A-pr	25			1			4	26.868	44	1.63764
2018-03-29	E01	Ht-13-A-pr	25			1			5	15.229	23	1.51028
2018-03-29	E02	Ht-13-A-pr	25	33	24	1	2.365	0.291	1	57.58	47	0.816256
2018-03-29	E02	Ht-13-A-pr	25			1			2	58.507	54	0.922966
2018-03-29	E02	Ht-13-A-pr	25			1			3	45.376	53	1.16802
2018-03-29	E02	Ht-13-A-pr	25			1			4	34.394	31	0.90132
2018-03-29	E02	Ht-13-A-pr	25			1			5	22.581	40	1.7714
2018-03-29	E03	Ht-13-A-pr	25	29	20	1	2.728	0.516	1	57.923	63	1.08765
2018-03-29	E03	Ht-13-A-pr	25			1			2	50.632	50	0.987518
2018-03-29	E03	Ht-13-A-pr	25			1			3	50.541	47	0.929938
2018-03-29	E03	Ht-13-A-pr	25			1			4	39.872	38	0.95305
2018-03-29	E03	Ht-13-A-pr	25			1			5	26.043	30	1.15194
2018-03-29	E04	Ht-13-A-pr	25	26	12	1	3.223	0.455	1	61.489	36	0.585471
2018-03-29	E04	Ht-13-A-pr	25			1			2	62.918	32	0.508598
2018-03-29	E04	Ht-13-A-pr	25			1			3	38.209	21	0.549609
2018-03-29	E04	Ht-13-A-pr	25			1			4	55.946	24	0.428985
2018-03-29	E04	Ht-13-A-pr	25			1			5	34.584	25	0.722878
2018-03-29	E05	Ht-13-A-pr	25	33	17	1	2.46	0.367	1	57.079	60	1.05117
2018-03-29	E05	Ht-13-A-pr	25			1			2	47.924	31	0.646858
2018-03-29	E05	Ht-13-A-pr	25			1			3	35.45	30	0.846262
2018-03-29	E05	Ht-13-A-pr	25			1			4	35.534	33	0.928688
2018-03-29	E05	Ht-13-A-pr	25			1			5	25.417	23	0.904906
2018-03-29	E06	Ht-13-A-pr	25	29	16	1	3.246	0.518	1	57.503	39	0.678225
2018-03-29	E06	Ht-13-A-pr	25			1			2	60.127	32	0.532207
2018-03-29	E06	Ht-13-A-pr	25			1			3	61.598	44	0.714309
2018-03-29	E06	Ht-13-A-pr	25			1			4	29.494	22	0.745914
2018-03-29	F01	Ht-13-A-pr	250	39	16	1	2.548	0.356	1	43.854	33	0.752497
2018-03-29	F01	Ht-13-A-pr	250			1			2	56.887	38	0.667991
2018-03-29	F01	Ht-13-A-pr	250			1			3	57.103	47	0.823074
2018-03-29	F01	Ht-13-A-pr	250			1			4	41.822	28	0.669504
2018-03-29	F01	Ht-13-A-pr	250			1			5	17.762	17	0.957099
2018-03-29	F02	Ht-13-A-pr	250	34	24	1	2.914	0.434	1	57.717	34	0.589081
2018-03-29	F02	Ht-13-A-pr	250			1			2	44.433	24	0.540139
2018-03-29	F02	Ht-13-A-pr	250			1			3	60.951	41	0.672671
2018-03-29	F02	Ht-13-A-pr	250			1			4	40.732	35	0.859275
2018-03-29	F02	Ht-13-A-pr	250			1			5	36.297	40	1.10202
2018-03-29	F03	Ht-13-A-pr	250	25	14	1	2.444	/	1	42.18	22	0.521574
2018-03-29	F03	Ht-13-A-pr	250			1			2	55.745	35	0.627859
2018-03-29	F03	Ht-13-A-pr	250			1			3	41.363	24	0.580229
2018-03-29	F03	Ht-13-A-pr	250			1			4	41.363	23	0.556053
2018-03-29	F03	Ht-13-A-pr	250			1			5	15.837	10	0.631433
2018-03-29	G01	Ht-13-A-pr	2500	20	13	1	3.214	0.319	1	62.164	27	0.434335
2018-03-29	G01	Ht-13-A-pr	2500			1			2	51.472	21	0.407989
2018-03-29	G01	Ht-13-A-pr	2500			1			3	66.395	22	0.33135
2018-03-29	G01	Ht-13-A-pr	2500			1			4	45.156	18	0.398618
2018-03-29	G01	Ht-13-A-pr	2500			1			5	20.415	9	0.440852
2018-03-29	G02	Ht-13-A-pr	2500	30	16	1	2.848	0.469	1	58.092	43	0.740205
2018-03-29	G02	Ht-13-A-pr	2500			1			2	61.947	41	0.661856
2018-03-29	G02	Ht-13-A-pr	2500			1			3	48.851	40	0.818816
2018-03-29	G02	Ht-13-A-pr	2500			1			4	36.696	19	0.517768
2018-03-29	G02	Ht-13-A-pr	2500			1			5	30.581	25	0.817501
2018-03-29	G03	Ht-13-A-pr	2500	24	9	1	2.543	0.343	1	33.793	11	0.325511
2018-03-29	G03	Ht-13-A-pr	2500			1			2	61.167	13	0.212533
2018-03-29	G03	Ht-13-A-pr	2500			1			3	43.293	8	0.184787
2018-03-29	G03	Ht-13-A-pr	2500			1			4	60.435	14	0.231654
2018-03-29	G03	Ht-13-A-pr	2500			1			5	21.845	9	0.411994
2018-03-29	H01	Ht-13-A-pr	25000	2	2	1	1.886	0.196	1	43.589	4	0.0917663
2018-03-29	H01	Ht-13-A-pr	25000			1			2	46.899	5	0.106612
2018-03-29	H01	Ht-13-A-pr	25000			1			3	32.389	2	0.0617494
2018-03-29	H01	Ht-13-A-pr	25000			1			4	21.468	5	0.232905
2018-03-29	H02	Ht-13-A-pr	25000	1	0	1	2.673	0.196	1	54.29	0	0
2018-03-29	H02	Ht-13-A-pr	25000			1			2	59.717	0	0
2018-03-29	H02	Ht-13-A-pr	25000			1			3	43.641	0	0
2018-03-29	H02	Ht-13-A-pr	25000			1			4	31.176	0	0
2018-03-29	H02	Ht-13-A-pr	25000			1			5	21.843	0	0
2018-03-29	H03	Ht-13-A-pr	25000	7	2	1	2.169	0.192	1	48.149	1	0.0207689
2018-03-29	H03	Ht-13-A-pr	25000			1			2	50.811	0	0
2018-03-29	H03	Ht-13-A-pr	25000			1			3	31.777	0	0
2018-03-29	H03	Ht-13-A-pr	25000			1			4	39.467	0	0
2018-03-29	H03	Ht-13-A-pr	25000			1			5	16.14	0	0
2018-03-29	I01	Ht-13-A	25	65	34	1	3.12	0.556	1	61.713	73	1.1829
2018-03-29	I01	Ht-13-A	25			1			2	69.306	104	1.50059
2018-03-29	I01	Ht-13-A	25			1			3	62.903	85	1.35129
2018-03-29	I01	Ht-13-A	25			1			4	45.149	63	1.39538
2018-03-29	I01	Ht-13-A	25			1			5	32.772	42	1.28158
2018-03-29	I02	Ht-13-A	25	54	19	1	3.005	0.347	1	63.479	35	0.551363
2018-03-29	I02	Ht-13-A	25			1			2	58.162	40	0.687734
2018-03-29	I02	Ht-13-A	25			1			3	31.999	16	0.500016
2018-03-29	I02	Ht-13-A	25			1			4	23.943	19	0.793551
2018-03-29	I03	Ht-13-A	25	52	29	1	3.137	0.542	1	64.128	34	0.53019
2018-03-29	I03	Ht-13-A	25			1			2	51.663	40	0.774248
2018-03-29	I03	Ht-13-A	25			1			3	44.967	30	0.667156
2018-03-29	I03	Ht-13-A	25			1			4	60.645	50	0.82447
2018-03-29	I03	Ht-13-A	25			1			5	31.913	37	1.1594
2018-03-29	I04	Ht-13-A	25	28	20	1	2.459	0.401	1	41.416	36	0.869229
2018-03-29	I04	Ht-13-A	25			1			2	61.962	64	1.03289
2018-03-29	I04	Ht-13-A	25			1			3	58.535	84	1.43504
2018-03-29	I04	Ht-13-A	25			1			4	26.593	39	1.46655
2018-03-29	I05	Ht-13-A	25	27	17	1	2.275	0.237	1	44.903	30	0.668107
2018-03-29	I05	Ht-13-A	25			1			2	53.617	42	0.783334
2018-03-29	I05	Ht-13-A	25			1			3	34.587	18	0.520427
2018-03-29	I05	Ht-13-A	25			1			4	37.179	30	0.806907
2018-03-29	I05	Ht-13-A	25			1			5	18.388	14	0.761366
2018-03-29	I06	Ht-13-A	25	55	37	1	2.976	0.356	1	60.488	63	1.04153
2018-03-29	I06	Ht-13-A	25			1			2	48.902	50	1.02245
2018-03-29	I06	Ht-13-A	25			1			3	61.306	78	1.27231
2018-03-29	I06	Ht-13-A	25			1			4	45.04	47	1.04352
2018-03-29	I06	Ht-13-A	25			1			5	16.531	20	1.20985
2018-03-29	J01	Ht-13-A	250	35	11	1	2.114	0.246	1	59.905	27	0.450714
2018-03-29	J01	Ht-13-A	250			1			2	59.18	27	0.456235
2018-03-29	J01	Ht-13-A	250			1			3	41.389	25	0.604025
2018-03-29	J01	Ht-13-A	250			1			4	37.737	28	0.741977
2018-03-29	J01	Ht-13-A	250			1			5	12.466	14	1.12305
2018-03-29	J02	Ht-13-A	250	37	22	1	3.134	0.356	1	62.941	42	0.667292
2018-03-29	J02	Ht-13-A	250			1			2	65.214	46	0.70537
2018-03-29	J02	Ht-13-A	250			1			3	45.689	31	0.6785
2018-03-29	J02	Ht-13-A	250			1			4	33.223	28	0.84279
2018-03-29	J03	Ht-13-A	250	28	11	1	2.797	0.439	1	47.034	22	0.467747
2018-03-29	J03	Ht-13-A	250			1			2	57.225	20	0.349498
2018-03-29	J03	Ht-13-A	250			1			3	43.732	29	0.66313
2018-03-29	J03	Ht-13-A	250			1			4	39.143	29	0.740873
2018-03-29	K01	Ht-13-A	2500	27	8	1	2.089	0.261	1	49.032	13	0.265133
2018-03-29	K01	Ht-13-A	2500			1			2	48.232	8	0.165865
2018-03-29	K01	Ht-13-A	2500			1			3	38.188	6	0.157117
2018-03-29	K01	Ht-13-A	2500			1			4	21.303	7	0.328592
2018-03-29	K02	Ht-13-A	2500	28	17	1	2.889	0.459	1	57.174	20	0.349809
2018-03-29	K02	Ht-13-A	2500			1			2	59.138	27	0.456559
2018-03-29	K02	Ht-13-A	2500			1			3	36.821	18	0.488851
2018-03-29	K02	Ht-13-A	2500			1			4	40.016	26	0.64974
2018-03-29	K02	Ht-13-A	2500			1			5	18.023	14	0.776785
2018-03-29	K03	Ht-13-A	2500	18	10	1	2.651	0.354	1	59.347	11	0.185351
2018-03-29	K03	Ht-13-A	2500			1			2	59.085	12	0.203097
2018-03-29	K03	Ht-13-A	2500			1			3	42.602	10	0.234731
2018-03-29	K03	Ht-13-A	2500			1			4	32.948	9	0.273158
2018-03-29	L01	Ht-13-A	25000	2	0	1	2.532	0.2	1	27.609	0	0
2018-03-29	L01	Ht-13-A	25000			1			2	51.427	0	0
2018-03-29	L01	Ht-13-A	25000			1			3	56.074	0	0
2018-03-29	L01	Ht-13-A	25000			1			4	49.984	0	0
2018-03-29	L02	Ht-13-A	25000	0	1	1	2.564	/	1	51.143	0	0
2018-03-29	L02	Ht-13-A	25000			1			2	40.363	0	0
2018-03-29	L02	Ht-13-A	25000			1			3	51.711	0	0
2018-03-29	L02	Ht-13-A	25000			1			4	47.076	0	0
2018-03-29	L03	Ht-13-A	25000	1	0	1	2.583	0.168	1	58.122	0	0
2018-03-29	L03	Ht-13-A	25000			1			2	56.403	0	0
2018-03-29	L03	Ht-13-A	25000			1			3	45.537	0	0
2018-03-29	L03	Ht-13-A	25000			1			4	35.19	0	0

## Sheet: 050218 (Stringent mouse exp)
Infection Date	2018-03-14
Perfusion Date	2018-05-02
Total # of Mice	33
Description	9 mice for Control, 8 for each drug, all mice were infected with ~150 cercariae and perfused 6 wks post infection. One mouse from each condition was used for photographing (w/o perfusion)
Liver sectioning	Each left liver lobe was cut into 4~6 pieces and paraffin-embedded on a large cassette. Two slides each cassette.
Date	Mouse ID	Drug	Concentration (nM)	Male	Female	Slide	Whole Liver Weight (g)	Spleen Weight (g)	Liver section	Liver Area (mm^2)	Egg counts	Egg/Area (/mm^2)
2018-05-02	A01	Control	0	18	8		3.482	0.46		62.533	25	0.399789
2018-05-02	A01	Control	0							51.386	23	0.447593
2018-05-02	A01	Control	0							52.854	29	0.548681
2018-05-02	A01	Control	0							36.08	21	0.58204
2018-05-02	A02	Control	0	12	10		4.304	0.648		88.962	63	0.708168
2018-05-02	A02	Control	0							84.495	48	0.568081
2018-05-02	A02	Control	0							65.721	42	0.639065
2018-05-02	A02	Control	0							40.943	27	0.659453
2018-05-02	A03	Control	0	20	13		3.753	0.85		68.933	32	0.464219
2018-05-02	A03	Control	0							55.666	20	0.359286
2018-05-02	A03	Control	0							68.713	26	0.378385
2018-05-02	A03	Control	0							39.585	21	0.530504
2018-05-02	A04	Control	0	14	10		3.541	0.499		39.485	18	0.455869
2018-05-02	A04	Control	0							69.497	24	0.345339
2018-05-02	A04	Control	0							60.621	27	0.44539
2018-05-02	A04	Control	0							54.687	31	0.566862
2018-05-02	A05	Control	0	19	16		5.241	1.005		88.718	60	0.6763
2018-05-02	A05	Control	0							96.182	64	0.665405
2018-05-02	A05	Control	0							72.544	42	0.578959
2018-05-02	A05	Control	0							18.775	19	1.01198
2018-05-02	A05	Control	0							62.878	39	0.620249
2018-05-02	A06	Control	0	19	12		3.443	0.602		15.415	20	1.29744
2018-05-02	A06	Control	0							39.741	29	0.729725
2018-05-02	A06	Control	0							52.305	25	0.477966
2018-05-02	A06	Control	0							49.325	55	1.11505
2018-05-02	A06	Control	0							55.461	57	1.02775
2018-05-02	A07	Control	0	21	11		3.636	0.524		46.911	35	0.746094
2018-05-02	A07	Control	0							72.462	27	0.372609
2018-05-02	A07	Control	0							65.29	40	0.612651
2018-05-02	A07	Control	0							58.593	38	0.648542
2018-05-02	A08	Control	0	16	11		3.65	0.691		66.826	37	0.553677
2018-05-02	A08	Control	0							61.751	30	0.485822
2018-05-02	A08	Control	0							75.94	31	0.408217
2018-05-02	A08	Control	0							43.211	24	0.555414
2018-05-02	B01	SPF	2500	0	0		2.377	0.154		23.105	0	0
2018-05-02	B01	SPF	2500							21.31	0	0
2018-05-02	B01	SPF	2500							46.527	0	0
2018-05-02	B01	SPF	2500							39.399	0	0
2018-05-02	B02	SPF	2500	0	0		1.491	0.121		27.607	0	0
2018-05-02	B02	SPF	2500							33.566	0	0
2018-05-02	B02	SPF	2500							30.196	0	0
2018-05-02	B03	SPF	2500	0	0		2.094	0.128		44.787	0	0
2018-05-02	B03	SPF	2500							47.02	0	0
2018-05-02	B03	SPF	2500							34.936	0	0
2018-05-02	B03	SPF	2500							21.43	0	0
2018-05-02	B04	SPF	2500	0	0		2.448	0.165		19.452	0	0
2018-05-02	B04	SPF	2500							36.77	0	0
2018-05-02	B04	SPF	2500							46.207	0	0
2018-05-02	B04	SPF	2500							39.301	0	0
2018-05-02	B05	SPF	2500	0	0		1.475	0.089		13.651	0	0
2018-05-02	B05	SPF	2500							27.139	0	0
2018-05-02	B05	SPF	2500							34.939	0	0
2018-05-02	B05	SPF	2500							32.081	0	0
2018-05-02	B06	SPF	2500	0	0		1.984	0.155		36.944	0	0
2018-05-02	B06	SPF	2500							40.445	0	0
2018-05-02	B06	SPF	2500							47.534	0	0
2018-05-02	B06	SPF	2500							14.945	0	0
2018-05-02	B07	SPF	2500	0	0		2.588	0.204		42.766	0	0
2018-05-02	B07	SPF	2500							43.959	0	0
2018-05-02	B07	SPF	2500							57.705	0	0
2018-05-02	B07	SPF	2500							32.43	0	0
2018-05-02	C01	Ht-13-A-pr	2500	7	1		1.954	0.213		17.496	0	0
2018-05-02	C01	Ht-13-A-pr	2500							40.122	3	0.0747719
2018-05-02	C01	Ht-13-A-pr	2500							49.097	2	0.0407357
2018-05-02	C01	Ht-13-A-pr	2500							39.664	0	0
2018-05-02	C02	Ht-13-A-pr	2500	1	0		2.483	0.242		26.442	0	0
2018-05-02	C02	Ht-13-A-pr	2500							49.634	0	0
2018-05-02	C02	Ht-13-A-pr	2500							47.406	0	0
2018-05-02	C02	Ht-13-A-pr	2500							36.789	0	0
2018-05-02	C03	Ht-13-A-pr	2500	0	0		2.466	0.219		53.603	0	0
2018-05-02	C03	Ht-13-A-pr	2500							48.816	0	0
2018-05-02	C03	Ht-13-A-pr	2500							26.58	0	0
2018-05-02	C03	Ht-13-A-pr	2500							25.899	0	0
2018-05-02	C04	Ht-13-A-pr	2500	3	2		2.202	0.26		50.099	13	0.259486
2018-05-02	C04	Ht-13-A-pr	2500							37.982	10	0.263283
2018-05-02	C04	Ht-13-A-pr	2500							48.146	10	0.207702
2018-05-02	C04	Ht-13-A-pr	2500							18.532	7	0.377725
2018-05-02	C05	Ht-13-A-pr	2500	5	3		2.511	0.411		19.372	3	0.154863
2018-05-02	C05	Ht-13-A-pr	2500							46.58	3	0.0644053
2018-05-02	C05	Ht-13-A-pr	2500							35.327	8	0.226456
2018-05-02	C05	Ht-13-A-pr	2500							46.605	5	0.107285
2018-05-02	C06	Ht-13-A-pr	2500	0	0		1.741	0.126		49.957	0	0
2018-05-02	C06	Ht-13-A-pr	2500							46.005	0	0
2018-05-02	C06	Ht-13-A-pr	2500							26.182	0	0
2018-05-02	C06	Ht-13-A-pr	2500							17.331	0	0
2018-05-02	C07	Ht-13-A-pr	2500	0	0		1.604	0.158		35.4	0	0
2018-05-02	C07	Ht-13-A-pr	2500							36.347	0	0
2018-05-02	C07	Ht-13-A-pr	2500							40.433	0	0
2018-05-02	C07	Ht-13-A-pr	2500							17.939	0	0
2018-05-02	D01	Ht-13-A	2500	8	3		2.172	0.259		38.172	2	0.0523944
2018-05-02	D01	Ht-13-A	2500							31.155	7	0.224683
2018-05-02	D01	Ht-13-A	2500							31.997	6	0.187518
2018-05-02	D01	Ht-13-A	2500							26.236	5	0.190578
2018-05-02	D02	Ht-13-A	2500	2	2		4.326	0.479		61.746	21	0.340103
2018-05-02	D02	Ht-13-A	2500							63.851	13	0.203599
2018-05-02	D02	Ht-13-A	2500							51.045	11	0.215496
2018-05-02	D02	Ht-13-A	2500							32.559	9	0.276421
2018-05-02	D03	Ht-13-A	2500	0	0		2.033	0.149		47.025	0	0
2018-05-02	D03	Ht-13-A	2500							47.555	0	0
2018-05-02	D03	Ht-13-A	2500							32.143	0	0
2018-05-02	D03	Ht-13-A	2500							25.619	0	0
2018-05-02	D04	Ht-13-A	2500	4	3		2.409	0.311		55.632	6	0.107852
2018-05-02	D04	Ht-13-A	2500							48.178	7	0.145295
2018-05-02	D04	Ht-13-A	2500							46.768	3	0.0641464
2018-05-02	D04	Ht-13-A	2500							21.357	3	0.140469
2018-05-02	D05	Ht-13-A	2500	2	0		1.748	0.171		16.832	0	0
2018-05-02	D05	Ht-13-A	2500							41.803	0	0
2018-05-02	D05	Ht-13-A	2500							38.53	0	0
2018-05-02	D05	Ht-13-A	2500							43.626	0	0
2018-05-02	D06	Ht-13-A	2500	0	0		2.346	0.195		57.338	0	0
2018-05-02	D06	Ht-13-A	2500							39.817	0	0
2018-05-02	D06	Ht-13-A	2500							55.969	0	0
2018-05-02	D06	Ht-13-A	2500							27.065	0	0
2018-05-02	D07	Ht-13-A	2500	7	1		2.809	0.273		23.27	1	0.0429738
2018-05-02	D07	Ht-13-A	2500							53.144	4	0.0752672
2018-05-02	D07	Ht-13-A	2500							82.545	6	0.0726876
2018-05-02	D07	Ht-13-A	2500							52.404	5	0.0954126
2018-05-02	D07	Ht-13-A	2500							55.701	8	0.143624
